# Supplementary material for: A nomogram with Nottingham prognostic index for predicting locoregional recurrence in breast cancer patients
Source: Front Oncol. 2024 Sep 16;14:1398922. doi: 10.3389/fonc.2024.1398922 (PMC11439878; doi:10.3389/fonc.2024.1398922)
Supplement: Supplementary file 1 [file Table1.xlsx]

## Sheet: Sheet 1
Supplementary Table S1. The panoramic data of the patients included in the study.
ID	Age	BMI	ECOG	Subtype	Chemotherapy	VascularInvasion	PerineuralInvasion	Stage	NPI	Locoregional recurrence	ER	PR	HER2	MKI67.c	MKI67	EndocrineTherapy	TumorLocation	TumorQuadrant	RadiotherapyTechniques	Grade	Tstage	Nstage	Mstage	Tstage.c	Nstage.c	TNMstage	NPI.c	group
2	51	28	ECOG 1	Luminal A	Yes	No	No	Stage II	NPI1	No	Positive	Positive	Negative	11	Low	Yes	Right	Inner Upper Quadrant	Conventional Fractionated	G2	T2	N0	M0	2.2	0	p/cT2N0M0	2.44	train
3	54	25	ECOG 1	HER2+/ER-	No	No	No	Stage I	NPI1	No	Negative	Negative	Positive	53	High	No	Left	Outer Upper Quadrant	Hypofractionated	G2	T1	N0	M0	0.6	0	p/cT1N0M0	2.12	train
4	56	27	ECOG 1	Luminal A	No	No	No	Stage I	NPI1	Yes	Positive	Positive	Negative	11	Low	Yes	Right	Inner Lower Quadrant	Hypofractionated	G2	T1	N0	M0	1	0	p/cT1N0M0	2.2	train
5	69	28	ECOG 1	Luminal A	Yes	No	No	Stage I	NPI1	Yes	Positive	Positive	Negative	4	Low	Yes	Left	Inner Lower Quadrant	Hypofractionated	G2	T1	N0	M0	1.7	0	p/cT1N0M0	2.34	train
7	69	25	ECOG 1	HER2+/ER-	No	No	Yes	Stage III	NPI2	Yes	Negative	Negative	Positive	3	Low	No	Right	Outer Upper Quadrant	Conventional Fractionated	G2	T3	N1	M0	5.4	3	p/cT3N1M0	4.08	train
8	70	22	ECOG 0	Luminal A	Yes	Yes	Yes	Stage III	NPI2	Yes	Positive	Positive	Negative	9	Low	Yes	Left	Outer Upper Quadrant	Conventional Fractionated	G2	T4	N2	M0	4.9	7	p/cT4N2M0	4.98	train
9	66	27	ECOG 1	Luminal A	Yes	No	No	Stage II	NPI2	No	Positive	Positive	Negative	6	Low	Yes	Left	Outer Lower Quadrant	Hypofractionated	G2	T2	N1	M0	3.1	1	p/cT2N1M0	3.62	train
10	45	22	ECOG 1	HER2+/ER-	Yes	No	Yes	Stage III	NPI2	No	Negative	Negative	Positive	2	Low	No	Right	Outer Lower Quadrant	Conventional Fractionated	G3	T4	N0	M0	5.1	0	p/cT4N0M0	4.02	train
11	53	22	ECOG 0	Luminal A	No	No	No	Stage III	NPI1	No	Positive	Positive	Negative	1	Low	Yes	Left	Outer Lower Quadrant	Hypofractionated	G2	T4	N0	M0	6.3	0	p/cT4N0M0	3.26	train
14	41	23	ECOG 2	Luminal A	Yes	Yes	Yes	Stage II	NPI1	No	Positive	Positive	Negative	13	Low	Yes	Right	Inner Upper Quadrant	Hypofractionated	G2	T3	N0	M0	5.8	0	p/cT3N0M0	3.16	train
17	55	21	ECOG 0	Luminal A	Yes	No	No	Stage I	NPI1	No	Positive	Positive	Negative	11	Low	Yes	Right	Inner Upper Quadrant	Hypofractionated	G2	T1	N0	M0	0.6	0	p/cT1N0M0	2.12	train
18	62	24	ECOG 0	Luminal B	Yes	Yes	No	Stage I	NPI1	Yes	Positive	Low	Negative	40	High	Yes	Left	Outer Upper Quadrant	Conventional Fractionated	G2	T1	N0	M0	1.2	0	p/cT1N0M0	2.24	train
23	53	27	ECOG 1	Luminal A	Yes	No	No	Stage III	NPI2	Yes	Positive	Positive	Negative	10	Low	Yes	Left	Outer Upper Quadrant	Hypofractionated	G2	T4	N1	M0	4.4	3	p/cT4N1M0	3.88	train
24	48	23	ECOG 2	HER2+/ER-	Yes	No	No	Stage I	NPI1	No	Negative	Negative	Positive	15	Middle	No	Right	Outer Upper Quadrant	Hypofractionated	G2	T1	N0	M0	2	0	p/cT1N0M0	2.4	train
26	44	22	ECOG 1	Triple-negative	Yes	No	No	Stage I	NPI1	No	Negative	Negative	Negative	28	High	No	Left	Inner Lower Quadrant	Hypofractionated	G3	T1	N0	M0	1.1	0	p/cT1N0M0	3.22	train
27	46	25	ECOG 1	Luminal A	Yes	No	No	Stage I	NPI1	No	Positive	Positive	Negative	3	Low	Yes	Right	Outer Lower Quadrant	Conventional Fractionated	G1	T1	N0	M0	0.9	0	p/cT1N0M0	1.18	train
28	46	27	ECOG 2	Triple-negative	Yes	Yes	No	Stage III	NPI3	Yes	Negative	Negative	Negative	5	Low	No	Right	Outer Lower Quadrant	Conventional Fractionated	G3	T4	N3	M0	4.2	11	p/cT4N3M0	6.84	train
29	62	25	ECOG 0	Luminal A	Yes	No	No	Stage III	NPI2	Yes	Positive	Positive	Negative	12	Low	Yes	Right	Inner Upper Quadrant	Conventional Fractionated	G2	T3	N1	M0	5.4	3	p/cT3N1M0	4.08	train
30	41	22	ECOG 2	Triple-negative	Yes	Yes	No	Stage III	NPI2	Yes	Negative	Negative	Negative	56	High	No	Right	Outer Upper Quadrant	Hypofractionated	G3	T1	N2	M0	2	7	p/cT1N2M0	5.4	train
32	47	24	ECOG 2	HER2+/ER-	Yes	No	No	Stage III	NPI3	Yes	Negative	Negative	Positive	46	High	No	Left	Outer Lower Quadrant	Hypofractionated	G3	T2	N3	M0	2.6	11	p/cT2N3M0	6.52	train
33	46	24	ECOG 2	Luminal A	Yes	No	Yes	Stage III	NPI2	Yes	Positive	Positive	Negative	5	Low	Yes	Left	Outer Upper Quadrant	Conventional Fractionated	G2	T1	N3	M0	0.5	14	p/cT1N3M0	5.1	train
35	68	21	ECOG 0	Luminal A	Yes	No	No	Stage I	NPI1	No	Positive	Positive	Negative	9	Low	Yes	Left	Outer Upper Quadrant	Hypofractionated	G2	T1	N0	M0	1	0	p/cT1N0M0	2.2	train
36	68	23	ECOG 1	Luminal B	Yes	No	No	Stage II	NPI1	Yes	Positive	Low	Negative	39	High	Yes	Left	Outer Upper Quadrant	Hypofractionated	G2	T2	N0	M0	3.5	0	p/cT2N0M0	2.7	train
39	54	25	ECOG 2	Luminal B	Yes	No	No	Stage III	NPI2	Yes	Positive	Low	Negative	57	High	Yes	Right	Outer Upper Quadrant	Conventional Fractionated	G2	T2	N2	M0	4.1	8	p/cT2N2M0	4.82	train
41	49	22	ECOG 1	Luminal A	No	No	No	Stage II	NPI2	No	Positive	Positive	Negative	11	Low	Yes	Left	Outer Upper Quadrant	Hypofractionated	G2	T2	N1	M0	4.3	2	p/cT2N1M0	3.86	train
42	44	23	ECOG 1	Triple-negative	Yes	Yes	No	Stage II	NPI1	No	Negative	Negative	Negative	57	High	No	Right	Outer Upper Quadrant	Conventional Fractionated	G2	T1	N1	M0	1.2	3	p/cT1N1M0	3.24	train
44	47	21	ECOG 1	Luminal B	Yes	Yes	Yes	Stage III	NPI3	Yes	Positive	Low	Negative	29	High	Yes	Left	Inner Upper Quadrant	Conventional Fractionated	G3	T4	N2	M0	5.6	6	p/cT4N2M0	6.12	train
47	62	23	ECOG 1	Luminal B	Yes	No	No	Stage II	NPI2	No	Positive	Low	Negative	35	High	Yes	Left	Outer Upper Quadrant	Hypofractionated	G2	T2	N1	M0	5	2	p/cT2N1M0	4	train
48	60	24	ECOG 2	Triple-negative	Yes	Yes	No	Stage III	NPI2	Yes	Negative	Negative	Negative	41	High	No	Left	Outer Upper Quadrant	Hypofractionated	G2	T1	N2	M0	2	8	p/cT1N2M0	4.4	train
49	65	27	ECOG 0	Luminal B	Yes	No	No	Stage I	NPI1	No	Positive	Low	Negative	21	High	Yes	Left	Outer Upper Quadrant	Conventional Fractionated	G2	T1	N0	M0	1.9	0	p/cT1N0M0	2.38	train
50	56	21	ECOG 1	Luminal A	Yes	No	No	Stage I	NPI1	No	Positive	Positive	Negative	5	Low	Yes	Right	Outer Upper Quadrant	Hypofractionated	G1	T1	N0	M0	1.8	0	p/cT1N0M0	1.36	train
51	62	24	ECOG 0	Triple-negative	Yes	Yes	Yes	Stage III	NPI2	Yes	Negative	Negative	Negative	51	High	No	Right	Outer Upper Quadrant	Hypofractionated	G2	T2	N2	M0	3.1	6	p/cT2N2M0	4.62	train
52	40	24	ECOG 1	Triple-negative	Yes	No	No	Stage II	NPI2	No	Negative	Negative	Negative	56	High	No	Right	Outer Upper Quadrant	Hypofractionated	G2	T2	N1	M0	4.9	3	p/cT2N1M0	3.98	train
53	63	22	ECOG 1	Triple-negative	Yes	No	No	Stage I	NPI1	No	Negative	Negative	Negative	56	High	No	Left	Inner Upper Quadrant	Conventional Fractionated	G3	T1	N0	M0	0.9	0	p/cT1N0M0	3.18	train
54	67	26	ECOG 1	Triple-negative	Yes	No	No	Stage III	NPI2	Yes	Negative	Negative	Negative	57	High	No	Left	Outer Upper Quadrant	Hypofractionated	G2	T1	N2	M0	0.7	9	p/cT1N2M0	4.14	train
55	41	21	ECOG 2	Luminal A	Yes	No	No	Stage I	NPI1	No	Positive	Positive	Negative	12	Low	Yes	Left	Outer Upper Quadrant	Hypofractionated	G2	T1	N0	M0	0.8	0	p/cT1N0M0	2.16	train
56	70	23	ECOG 0	Luminal B	No	No	No	Stage III	NPI3	Yes	Positive	Low	Negative	47	High	Yes	Right	Outer Lower Quadrant	Hypofractionated	G3	T3	N2	M0	5.3	5	p/cT3N2M0	6.06	train
58	62	23	ECOG 1	Luminal B	Yes	No	No	Stage I	NPI1	No	Positive	Low	Negative	42	High	Yes	Left	Outer Upper Quadrant	Hypofractionated	G2	T1	N0	M0	1.8	0	p/cT1N0M0	2.36	train
59	49	21	ECOG 0	Luminal A	Yes	No	No	Stage II	NPI2	No	Positive	Positive	Negative	13	Low	Yes	Left	Outer Upper Quadrant	Conventional Fractionated	G3	T1	N1	M0	0.7	1	p/cT1N1M0	4.14	train
60	69	21	ECOG 0	Luminal A	Yes	No	No	Stage III	NPI3	Yes	Positive	Positive	Negative	5	Low	Yes	Right	Outer Lower Quadrant	Hypofractionated	G3	T3	N2	M0	6	9	p/cT3N2M0	6.2	train
61	69	23	ECOG 0	Luminal A	No	No	No	Stage II	NPI1	No	Positive	Positive	Negative	14	Low	Yes	Right	Outer Lower Quadrant	Hypofractionated	G2	T3	N0	M0	5.7	0	p/cT3N0M0	3.14	train
62	45	21	ECOG 2	Triple-negative	Yes	Yes	No	Stage II	NPI2	Yes	Negative	Negative	Negative	42	High	No	Left	Outer Lower Quadrant	Hypofractionated	G3	T2	N1	M0	4.6	2	p/cT2N1M0	4.92	train
63	42	26	ECOG 2	Luminal A	Yes	No	No	Stage III	NPI3	No	Positive	Positive	Negative	6	Low	Yes	Right	Inner Upper Quadrant	Conventional Fractionated	G2	T2	N3	M0	5	12	p/cT2N3M0	6	train
64	60	22	ECOG 0	Luminal A	No	No	No	Stage II	NPI2	No	Positive	Positive	Negative	10	Low	Yes	Left	Outer Lower Quadrant	Hypofractionated	G2	T2	N1	M0	2.4	1	p/cT2N1M0	3.48	train
65	70	25	ECOG 0	Luminal B	Yes	No	No	Stage III	NPI2	Yes	Positive	Low	Negative	39	High	Yes	Left	Inner Upper Quadrant	Hypofractionated	G2	T2	N2	M0	3.7	6	p/cT2N2M0	4.74	train
66	62	20	ECOG 1	HER2+/ER-	Yes	No	No	Stage I	NPI1	No	Negative	Negative	Positive	57	High	No	Right	Outer Upper Quadrant	Conventional Fractionated	G1	T1	N0	M0	1.7	0	p/cT1N0M0	1.34	train
67	67	21	ECOG 2	Luminal B	Yes	No	No	Stage II	NPI1	No	Positive	Low	Negative	57	High	Yes	Left	Outer Upper Quadrant	Hypofractionated	G1	T1	N1	M0	0.6	2	p/cT1N1M0	2.12	train
68	64	25	ECOG 0	HER2+/ER-	Yes	No	No	Stage III	NPI2	Yes	Negative	Negative	Positive	43	High	No	Right	Outer Upper Quadrant	Conventional Fractionated	G2	T2	N2	M0	2.1	4	p/cT2N2M0	4.42	train
70	57	24	ECOG 1	Triple-negative	Yes	No	No	Stage II	NPI1	No	Negative	Negative	Negative	18	Middle	No	Right	Outer Lower Quadrant	Hypofractionated	G1	T1	N1	M0	1.7	1	p/cT1N1M0	2.34	train
73	56	24	ECOG 1	HER2+/ER-	No	No	Yes	Stage II	NPI2	No	Negative	Negative	Positive	38	High	No	Left	Inner Lower Quadrant	Hypofractionated	G3	T1	N1	M0	1.7	3	p/cT1N1M0	4.34	train
74	50	24	ECOG 0	Luminal A	Yes	Yes	Yes	Stage III	NPI2	Yes	Positive	Positive	Negative	7	Low	Yes	Left	Outer Upper Quadrant	Hypofractionated	G2	T1	N3	M0	0.7	16	p/cT1N3M0	5.14	train
76	65	26	ECOG 1	Luminal B	Yes	No	No	Stage II	NPI2	Yes	Positive	Low	Negative	36	High	Yes	Left	Outer Lower Quadrant	Conventional Fractionated	G2	T2	N1	M0	3.5	1	p/cT2N1M0	3.7	train
77	52	24	ECOG 1	Luminal B	Yes	Yes	Yes	Stage III	NPI3	Yes	Positive	Low	Negative	41	High	Yes	Left	Outer Lower Quadrant	Conventional Fractionated	G3	T2	N3	M0	2.1	10	p/cT2N3M0	6.42	train
79	54	24	ECOG 2	Luminal B	Yes	No	No	Stage III	NPI2	Yes	Positive	Low	Negative	22	High	Yes	Left	Inner Lower Quadrant	Conventional Fractionated	G2	T1	N3	M0	0.7	14	p/cT1N3M0	5.14	train
80	47	21	ECOG 1	Luminal A	No	No	No	Stage I	NPI1	No	Positive	Positive	Negative	14	Low	Yes	Left	Outer Lower Quadrant	Conventional Fractionated	G1	T1	N0	M0	0.7	0	p/cT1N0M0	1.14	train
81	55	23	ECOG 2	HER2+/ER-	Yes	No	No	Stage II	NPI1	Yes	Negative	Negative	Positive	40	High	No	Left	Outer Lower Quadrant	Hypofractionated	G1	T1	N1	M0	1.2	1	p/cT1N1M0	2.24	train
83	62	26	ECOG 2	Luminal B	Yes	No	No	Stage I	NPI1	Yes	Positive	Low	Negative	38	High	Yes	Left	Outer Upper Quadrant	Hypofractionated	G1	T1	N0	M0	1.1	0	p/cT1N0M0	1.22	train
86	48	21	ECOG 1	Triple-negative	No	No	No	Stage III	NPI2	No	Negative	Negative	Negative	22	High	No	Right	Inner Lower Quadrant	Hypofractionated	G2	T1	N2	M0	0.9	9	p/cT1N2M0	4.18	train
87	63	23	ECOG 1	Luminal A	Yes	No	No	Stage I	NPI1	No	Positive	Positive	Negative	14	Low	Yes	Right	Outer Lower Quadrant	Conventional Fractionated	G2	T1	N0	M0	1.6	0	p/cT1N0M0	2.32	train
88	61	28	ECOG 0	Luminal A	Yes	No	No	Stage II	NPI1	Yes	Positive	Positive	Negative	3	Low	Yes	Left	Inner Upper Quadrant	Hypofractionated	G2	T2	N0	M0	4	0	p/cT2N0M0	2.8	train
89	63	26	ECOG 1	Luminal A	Yes	No	No	Stage I	NPI1	No	Positive	Positive	Negative	2	Low	Yes	Right	Outer Upper Quadrant	Hypofractionated	G2	T1	N0	M0	2	0	p/cT1N0M0	2.4	train
91	66	23	ECOG 0	Luminal A	Yes	No	No	Stage I	NPI1	Yes	Positive	Positive	Negative	3	Low	Yes	Right	Outer Upper Quadrant	Hypofractionated	G1	T1	N0	M0	0.5	0	p/cT1N0M0	1.1	train
92	51	23	ECOG 0	HER2+/ER-	Yes	No	No	Stage II	NPI1	Yes	Negative	Negative	Positive	55	High	No	Right	Outer Lower Quadrant	Conventional Fractionated	G1	T2	N0	M0	3	0	p/cT2N0M0	1.6	train
93	58	25	ECOG 2	Triple-negative	Yes	No	Yes	Stage III	NPI3	Yes	Negative	Negative	Negative	44	High	No	Left	Outer Upper Quadrant	Hypofractionated	G2	T2	N3	M0	5	16	p/cT2N3M0	6	train
95	52	23	ECOG 0	Luminal A	No	No	No	Stage II	NPI1	No	Positive	Positive	Negative	3	Low	Yes	Right	Inner Upper Quadrant	Hypofractionated	G2	T2	N0	M0	2.4	0	p/cT2N0M0	2.48	train
96	58	26	ECOG 1	Luminal A	Yes	Yes	No	Stage III	NPI2	Yes	Positive	Positive	Negative	12	Low	Yes	Right	Outer Lower Quadrant	Hypofractionated	G2	T2	N2	M0	3.1	4	p/cT2N2M0	4.62	train
97	43	27	ECOG 2	HER2+/ER-	Yes	No	No	Stage III	NPI2	Yes	Negative	Negative	Positive	43	High	No	Right	Outer Upper Quadrant	Conventional Fractionated	G3	T3	N1	M0	6	2	p/cT3N1M0	5.2	train
99	66	26	ECOG 2	Luminal B	No	No	No	Stage I	NPI1	Yes	Positive	Low	Negative	45	High	Yes	Right	Inner Upper Quadrant	Conventional Fractionated	G2	T1	N0	M0	1.1	0	p/cT1N0M0	2.22	train
100	60	20	ECOG 1	Luminal A	Yes	No	No	Stage III	NPI2	No	Positive	Positive	Negative	8	Low	Yes	Left	Outer Lower Quadrant	Hypofractionated	G2	T1	N2	M0	0.8	5	p/cT1N2M0	4.16	train
101	48	23	ECOG 2	Luminal A	Yes	Yes	No	Stage III	NPI2	No	Positive	Positive	Negative	6	Low	Yes	Right	Outer Lower Quadrant	Hypofractionated	G2	T3	N2	M0	5.2	6	p/cT3N2M0	5.04	train
104	47	24	ECOG 2	Luminal A	Yes	Yes	Yes	Stage III	NPI2	Yes	Positive	Positive	Negative	5	Low	Yes	Right	Inner Lower Quadrant	Hypofractionated	G2	T3	N1	M0	5.8	2	p/cT3N1M0	4.16	train
105	53	21	ECOG 2	Luminal A	Yes	Yes	No	Stage I	NPI1	No	Positive	Positive	Negative	13	Low	Yes	Right	Outer Upper Quadrant	Hypofractionated	G1	T1	N0	M0	0.6	0	p/cT1N0M0	1.12	train
107	49	23	ECOG 1	Luminal A	Yes	Yes	No	Stage III	NPI3	Yes	Positive	Positive	Negative	7	Low	Yes	Left	Outer Upper Quadrant	Conventional Fractionated	G3	T4	N3	M0	6.8	14	p/cT4N3M0	7.36	train
108	55	21	ECOG 1	Luminal A	Yes	No	Yes	Stage I	NPI1	No	Positive	Positive	Negative	4	Low	Yes	Right	Inner Lower Quadrant	Conventional Fractionated	G1	T1	N0	M0	1	0	p/cT1N0M0	1.2	train
110	62	28	ECOG 0	Luminal A	Yes	No	Yes	Stage III	NPI2	Yes	Positive	Positive	Negative	9	Low	Yes	Left	Outer Lower Quadrant	Hypofractionated	G3	T4	N1	M0	5.7	2	p/cT4N1M0	5.14	train
111	53	25	ECOG 1	Luminal A	Yes	No	No	Stage I	NPI1	No	Positive	Positive	Negative	5	Low	Yes	Right	Inner Upper Quadrant	Hypofractionated	G2	T1	N0	M0	0.8	0	p/cT1N0M0	2.16	train
112	54	23	ECOG 1	Luminal A	Yes	No	No	Stage III	NPI1	No	Positive	Positive	Negative	3	Low	Yes	Left	Outer Lower Quadrant	Hypofractionated	G1	T3	N1	M0	5.2	1	p/cT3N1M0	3.04	train
113	62	28	ECOG 2	HER2+/ER-	Yes	No	No	Stage I	NPI1	Yes	Negative	Negative	Positive	3	Low	No	Right	Outer Upper Quadrant	Hypofractionated	G2	T1	N0	M0	0.6	0	p/cT1N0M0	2.12	train
114	58	24	ECOG 1	HER2+/ER-	Yes	Yes	No	Stage II	NPI1	Yes	Negative	Negative	Positive	20	Middle	No	Right	Outer Upper Quadrant	Hypofractionated	G1	T1	N1	M0	1.6	2	p/cT1N1M0	2.32	train
115	70	21	ECOG 2	Luminal A	No	No	No	Stage II	NPI1	No	Positive	Positive	Negative	1	Low	Yes	Left	Outer Upper Quadrant	Conventional Fractionated	G2	T1	N1	M0	1.1	3	p/cT1N1M0	3.22	train
117	72	21	ECOG 2	Luminal A	Yes	No	No	Stage I	NPI1	No	Positive	Positive	Negative	5	Low	Yes	Right	Outer Upper Quadrant	Hypofractionated	G1	T1	N0	M0	1.3	0	p/cT1N0M0	1.26	train
118	69	26	ECOG 1	Luminal A	Yes	No	No	Stage II	NPI1	Yes	Positive	Positive	Negative	9	Low	Yes	Right	Outer Upper Quadrant	Hypofractionated	G2	T1	N1	M0	1	1	p/cT1N1M0	3.2	train
119	45	26	ECOG 2	Luminal A	Yes	No	No	Stage II	NPI1	No	Positive	Positive	Negative	4	Low	Yes	Left	Outer Upper Quadrant	Hypofractionated	G2	T1	N1	M0	1.9	1	p/cT1N1M0	3.38	train
120	48	28	ECOG 0	Luminal B	No	No	No	Stage III	NPI2	No	Positive	Low	Negative	35	High	Yes	Right	Inner Upper Quadrant	Conventional Fractionated	G2	T4	N2	M0	6.3	4	p/cT4N2M0	5.26	train
121	57	27	ECOG 1	HER2+/ER-	No	No	No	Stage I	NPI1	No	Negative	Negative	Positive	36	High	No	Left	Outer Lower Quadrant	Hypofractionated	G2	T1	N0	M0	1.9	0	p/cT1N0M0	2.38	train
122	61	28	ECOG 1	Triple-negative	Yes	Yes	Yes	Stage III	NPI3	Yes	Negative	Negative	Negative	15	Middle	No	Left	Outer Lower Quadrant	Hypofractionated	G3	T3	N2	M0	5.8	5	p/cT3N2M0	6.16	train
123	48	26	ECOG 1	Triple-negative	No	No	No	Stage I	NPI1	No	Negative	Negative	Negative	39	High	No	Left	Outer Upper Quadrant	Hypofractionated	G1	T1	N0	M0	0.5	0	p/cT1N0M0	1.1	train
125	50	22	ECOG 1	Luminal A	Yes	Yes	No	Stage II	NPI2	Yes	Positive	Positive	Negative	10	Low	Yes	Right	Outer Upper Quadrant	Hypofractionated	G2	T2	N1	M0	2.4	3	p/cT2N1M0	3.48	train
126	64	25	ECOG 0	Luminal A	Yes	No	No	Stage III	NPI1	Yes	Positive	Positive	Negative	9	Low	Yes	Left	Outer Lower Quadrant	Hypofractionated	G1	T1	N2	M0	1.4	8	p/cT1N2M0	3.28	train
127	72	25	ECOG 1	Luminal B	Yes	Yes	No	Stage II	NPI1	Yes	Positive	Low	Negative	43	High	Yes	Right	Inner Lower Quadrant	Hypofractionated	G1	T2	N0	M0	2.7	0	p/cT2N0M0	1.54	train
128	66	25	ECOG 0	Triple-negative	No	No	No	Stage III	NPI2	Yes	Negative	Negative	Negative	55	High	No	Left	Outer Lower Quadrant	Conventional Fractionated	G2	T4	N1	M0	6.5	1	p/cT4N1M0	4.3	train
129	66	24	ECOG 0	Luminal B	Yes	No	No	Stage I	NPI1	No	Positive	Low	Negative	36	High	Yes	Right	Outer Upper Quadrant	Conventional Fractionated	G1	T1	N0	M0	1.8	0	p/cT1N0M0	1.36	train
130	41	22	ECOG 0	Triple-negative	Yes	Yes	No	Stage II	NPI1	No	Negative	Negative	Negative	15	Middle	No	Right	Inner Lower Quadrant	Hypofractionated	G2	T3	N0	M0	5.7	0	p/cT3N0M0	3.14	train
131	65	27	ECOG 0	HER2+/ER-	No	Yes	Yes	Stage III	NPI2	Yes	Negative	Negative	Positive	49	High	No	Left	Inner Lower Quadrant	Conventional Fractionated	G2	T2	N2	M0	4.4	4	p/cT2N2M0	4.88	train
133	45	25	ECOG 1	HER2+/ER-	Yes	Yes	Yes	Stage II	NPI1	Yes	Negative	Negative	Positive	57	High	No	Left	Outer Upper Quadrant	Hypofractionated	G1	T2	N1	M0	4.5	1	p/cT2N1M0	2.9	train
135	64	24	ECOG 1	Luminal A	Yes	No	No	Stage III	NPI2	Yes	Positive	Positive	Negative	12	Low	Yes	Right	Inner Upper Quadrant	Hypofractionated	G3	T1	N2	M0	0.8	8	p/cT1N2M0	5.16	train
136	43	26	ECOG 1	Luminal B	Yes	No	Yes	Stage III	NPI2	No	Positive	Low	Negative	41	High	Yes	Right	Inner Upper Quadrant	Hypofractionated	G2	T2	N2	M0	4.1	8	p/cT2N2M0	4.82	train
137	70	28	ECOG 0	Luminal B	No	No	No	Stage I	NPI1	No	Positive	Low	Negative	50	High	Yes	Left	Outer Lower Quadrant	Conventional Fractionated	G2	T1	N0	M0	0.6	0	p/cT1N0M0	2.12	train
141	65	28	ECOG 1	HER2+/ER-	Yes	No	No	Stage III	NPI2	Yes	Negative	Negative	Positive	36	High	No	Right	Outer Lower Quadrant	Hypofractionated	G2	T1	N2	M0	1.9	5	p/cT1N2M0	4.38	train
142	68	25	ECOG 0	Luminal A	No	No	No	Stage III	NPI2	Yes	Positive	Positive	Negative	9	Low	Yes	Right	Inner Upper Quadrant	Hypofractionated	G3	T4	N0	M0	4.4	0	p/cT4N0M0	3.88	train
143	56	24	ECOG 0	HER2+/ER-	Yes	No	No	Stage II	NPI2	Yes	Negative	Negative	Positive	14	Low	No	Left	Outer Lower Quadrant	Hypofractionated	G3	T1	N1	M0	1.1	2	p/cT1N1M0	4.22	train
144	52	21	ECOG 1	Luminal A	Yes	No	Yes	Stage III	NPI2	No	Positive	Positive	Negative	4	Low	Yes	Left	Outer Upper Quadrant	Conventional Fractionated	G2	T4	N1	M0	4.9	1	p/cT4N1M0	3.98	train
145	62	22	ECOG 1	Triple-negative	Yes	No	No	Stage II	NPI1	Yes	Negative	Negative	Negative	57	High	No	Right	Outer Upper Quadrant	Conventional Fractionated	G2	T1	N1	M0	1.9	3	p/cT1N1M0	3.38	train
146	62	24	ECOG 2	Luminal B	Yes	No	No	Stage I	NPI1	No	Positive	Low	Negative	30	High	Yes	Left	Outer Lower Quadrant	Hypofractionated	G1	T1	N0	M0	1	0	p/cT1N0M0	1.2	train
147	62	26	ECOG 0	Triple-negative	Yes	No	No	Stage I	NPI1	No	Negative	Negative	Negative	4	Low	No	Right	Outer Upper Quadrant	Hypofractionated	G2	T1	N0	M0	0.7	0	p/cT1N0M0	2.14	train
148	48	22	ECOG 1	Luminal B	Yes	No	No	Stage III	NPI1	No	Positive	Low	Negative	56	High	Yes	Left	Outer Upper Quadrant	Hypofractionated	G1	T1	N2	M0	0.5	6	p/cT1N2M0	3.1	train
150	47	28	ECOG 1	Luminal B	Yes	No	No	Stage III	NPI3	No	Positive	Low	Negative	20	Middle	Yes	Left	Outer Lower Quadrant	Conventional Fractionated	G3	T4	N3	M0	4.4	14	p/cT4N3M0	6.88	train
152	62	23	ECOG 0	Luminal A	Yes	No	No	Stage I	NPI1	No	Positive	Positive	Negative	7	Low	Yes	Right	Outer Lower Quadrant	Hypofractionated	G2	T1	N0	M0	2	0	p/cT1N0M0	2.4	train
153	45	21	ECOG 1	Luminal A	Yes	No	Yes	Stage III	NPI2	Yes	Positive	Positive	Negative	1	Low	Yes	Right	Outer Upper Quadrant	Hypofractionated	G2	T3	N1	M0	5.8	1	p/cT3N1M0	4.16	train
155	56	23	ECOG 2	Luminal A	Yes	Yes	Yes	Stage III	NPI2	Yes	Positive	Positive	Negative	7	Low	Yes	Left	Outer Lower Quadrant	Hypofractionated	G3	T1	N2	M0	1.8	8	p/cT1N2M0	5.36	train
157	60	25	ECOG 1	Luminal A	Yes	No	No	Stage II	NPI2	Yes	Positive	Positive	Negative	3	Low	Yes	Left	Outer Lower Quadrant	Conventional Fractionated	G2	T2	N1	M0	2.1	3	p/cT2N1M0	3.42	train
158	65	28	ECOG 2	Luminal A	No	Yes	No	Stage III	NPI3	Yes	Positive	Positive	Negative	14	Low	Yes	Right	Outer Lower Quadrant	Hypofractionated	G2	T2	N3	M0	3	15	p/cT2N3M0	5.6	train
159	47	25	ECOG 0	HER2+/ER-	Yes	Yes	No	Stage I	NPI1	No	Negative	Negative	Positive	27	High	No	Left	Inner Upper Quadrant	Hypofractionated	G3	T1	N0	M0	1.3	0	p/cT1N0M0	3.26	train
161	52	26	ECOG 0	Luminal B	Yes	No	No	Stage II	NPI1	Yes	Positive	Low	Negative	52	High	Yes	Right	Inner Lower Quadrant	Hypofractionated	G1	T2	N0	M0	4.3	0	p/cT2N0M0	1.86	train
162	67	28	ECOG 2	HER2+/ER-	Yes	No	No	Stage I	NPI1	Yes	Negative	Negative	Positive	37	High	No	Right	Outer Lower Quadrant	Hypofractionated	G1	T1	N0	M0	0.5	0	p/cT1N0M0	1.1	train
164	57	22	ECOG 1	Luminal B	Yes	No	No	Stage III	NPI2	No	Positive	Low	Negative	22	High	Yes	Right	Outer Lower Quadrant	Hypofractionated	G2	T2	N2	M0	2.9	7	p/cT2N2M0	4.58	train
165	41	27	ECOG 2	HER2+/ER-	No	Yes	Yes	Stage III	NPI3	Yes	Negative	Negative	Positive	10	Low	No	Right	Outer Upper Quadrant	Hypofractionated	G3	T1	N3	M0	1.5	13	p/cT1N3M0	6.3	train
166	60	21	ECOG 1	Luminal A	Yes	No	No	Stage III	NPI3	Yes	Positive	Positive	Negative	6	Low	Yes	Left	Outer Lower Quadrant	Hypofractionated	G3	T4	N2	M0	6.9	8	p/cT4N2M0	6.38	train
167	42	26	ECOG 2	Luminal A	No	No	Yes	Stage I	NPI1	No	Positive	Positive	Negative	3	Low	Yes	Left	Inner Upper Quadrant	Hypofractionated	G2	T1	N0	M0	2	0	p/cT1N0M0	2.4	train
168	46	24	ECOG 2	Luminal B	Yes	No	No	Stage II	NPI2	Yes	Positive	Low	Negative	24	High	Yes	Right	Inner Lower Quadrant	Hypofractionated	G3	T2	N0	M0	5	0	p/cT2N0M0	4	train
169	60	28	ECOG 1	Luminal A	Yes	No	Yes	Stage II	NPI2	Yes	Positive	Positive	Negative	13	Low	Yes	Right	Outer Upper Quadrant	Conventional Fractionated	G2	T2	N1	M0	4.5	1	p/cT2N1M0	3.9	train
170	45	21	ECOG 1	Luminal A	Yes	No	No	Stage III	NPI2	No	Positive	Positive	Negative	2	Low	Yes	Left	Outer Lower Quadrant	Hypofractionated	G2	T3	N2	M0	5.6	7	p/cT3N2M0	5.12	train
171	40	26	ECOG 2	Luminal B	Yes	No	No	Stage I	NPI1	No	Positive	Low	Negative	23	High	Yes	Left	Outer Upper Quadrant	Hypofractionated	G1	T1	N0	M0	1	0	p/cT1N0M0	1.2	train
173	55	25	ECOG 1	Luminal A	No	Yes	No	Stage III	NPI3	No	Positive	Positive	Negative	5	Low	Yes	Right	Outer Lower Quadrant	Hypofractionated	G3	T3	N2	M0	5.8	5	p/cT3N2M0	6.16	train
176	62	28	ECOG 1	HER2+/ER-	Yes	No	No	Stage II	NPI2	Yes	Negative	Negative	Positive	19	Middle	No	Right	Inner Lower Quadrant	Conventional Fractionated	G3	T2	N0	M0	4.1	0	p/cT2N0M0	3.82	train
178	63	27	ECOG 0	HER2+/ER-	No	Yes	No	Stage III	NPI1	Yes	Negative	Negative	Positive	31	High	No	Left	Inner Lower Quadrant	Conventional Fractionated	G2	T4	N0	M0	4.4	0	p/cT4N0M0	2.88	train
179	62	27	ECOG 0	HER2+/ER-	Yes	Yes	No	Stage II	NPI2	No	Negative	Negative	Positive	5	Low	No	Left	Inner Lower Quadrant	Conventional Fractionated	G2	T2	N1	M0	4.2	1	p/cT2N1M0	3.84	train
180	62	21	ECOG 2	Luminal A	Yes	Yes	No	Stage I	NPI1	Yes	Positive	Positive	Negative	2	Low	Yes	Left	Outer Upper Quadrant	Hypofractionated	G1	T1	N0	M0	0.7	0	p/cT1N0M0	1.14	train
182	62	27	ECOG 2	Luminal A	Yes	No	No	Stage III	NPI2	Yes	Positive	Positive	Negative	10	Low	Yes	Right	Outer Upper Quadrant	Conventional Fractionated	G2	T1	N2	M0	1.6	7	p/cT1N2M0	4.32	train
183	62	24	ECOG 1	Luminal A	Yes	No	No	Stage I	NPI1	No	Positive	Positive	Negative	11	Low	Yes	Right	Inner Upper Quadrant	Hypofractionated	G1	T1	N0	M0	0.5	0	p/cT1N0M0	1.1	train
185	48	25	ECOG 1	Luminal A	No	No	No	Stage II	NPI2	No	Positive	Positive	Negative	5	Low	Yes	Left	Inner Upper Quadrant	Hypofractionated	G3	T2	N1	M0	4.8	3	p/cT2N1M0	4.96	train
187	53	21	ECOG 2	Luminal A	No	Yes	Yes	Stage III	NPI2	No	Positive	Positive	Negative	7	Low	Yes	Right	Outer Upper Quadrant	Hypofractionated	G2	T3	N2	M0	5.5	8	p/cT3N2M0	5.1	train
188	50	20	ECOG 1	Luminal A	Yes	No	No	Stage III	NPI2	No	Positive	Positive	Negative	11	Low	Yes	Left	Outer Lower Quadrant	Hypofractionated	G2	T4	N2	M0	6.8	8	p/cT4N2M0	5.36	train
189	57	28	ECOG 1	Triple-negative	Yes	No	No	Stage II	NPI2	Yes	Negative	Negative	Negative	36	High	No	Left	Outer Upper Quadrant	Hypofractionated	G3	T2	N0	M0	3.6	0	p/cT2N0M0	3.72	train
191	45	27	ECOG 1	Luminal A	Yes	No	No	Stage III	NPI3	Yes	Positive	Positive	Negative	12	Low	Yes	Left	Outer Upper Quadrant	Hypofractionated	G2	T2	N3	M0	3.3	15	p/cT2N3M0	5.66	train
194	47	20	ECOG 2	Luminal A	Yes	No	Yes	Stage II	NPI1	No	Positive	Positive	Negative	2	Low	Yes	Left	Outer Lower Quadrant	Hypofractionated	G2	T1	N1	M0	1.8	3	p/cT1N1M0	3.36	train
195	52	21	ECOG 1	Triple-negative	Yes	No	No	Stage III	NPI3	No	Negative	Negative	Negative	44	High	No	Left	Outer Upper Quadrant	Hypofractionated	G2	T2	N3	M0	4.1	10	p/cT2N3M0	5.82	train
196	47	22	ECOG 1	Luminal A	Yes	No	Yes	Stage II	NPI1	No	Positive	Positive	Negative	4	Low	Yes	Right	Outer Upper Quadrant	Conventional Fractionated	G2	T1	N1	M0	1.2	3	p/cT1N1M0	3.24	train
197	72	26	ECOG 1	Luminal A	Yes	Yes	No	Stage I	NPI1	Yes	Positive	Positive	Negative	6	Low	Yes	Right	Outer Lower Quadrant	Conventional Fractionated	G2	T1	N0	M0	0.7	0	p/cT1N0M0	2.14	train
199	51	22	ECOG 1	HER2+/ER-	No	No	No	Stage III	NPI3	No	Negative	Negative	Positive	4	Low	No	Right	Outer Lower Quadrant	Hypofractionated	G3	T2	N2	M0	4.8	9	p/cT2N2M0	5.96	train
201	45	25	ECOG 1	Triple-negative	Yes	No	No	Stage III	NPI2	Yes	Negative	Negative	Negative	32	High	No	Left	Inner Lower Quadrant	Hypofractionated	G2	T3	N2	M0	6	6	p/cT3N2M0	5.2	train
202	70	21	ECOG 2	Luminal B	Yes	No	No	Stage II	NPI1	No	Positive	Low	Negative	50	High	Yes	Left	Outer Upper Quadrant	Conventional Fractionated	G2	T1	N1	M0	1.7	3	p/cT1N1M0	3.34	train
203	50	26	ECOG 2	Luminal A	No	Yes	Yes	Stage III	NPI2	Yes	Positive	Positive	Negative	5	Low	Yes	Left	Outer Upper Quadrant	Hypofractionated	G2	T1	N2	M0	1.2	5	p/cT1N2M0	4.24	train
206	55	25	ECOG 2	HER2+/ER-	Yes	No	No	Stage I	NPI1	No	Negative	Negative	Positive	17	Middle	No	Left	Outer Upper Quadrant	Conventional Fractionated	G1	T1	N0	M0	1.9	0	p/cT1N0M0	1.38	train
208	66	21	ECOG 1	HER2+/ER-	Yes	Yes	Yes	Stage III	NPI2	Yes	Negative	Negative	Positive	55	High	No	Right	Outer Upper Quadrant	Hypofractionated	G2	T1	N3	M0	0.6	14	p/cT1N3M0	5.12	train
210	57	27	ECOG 2	Luminal A	No	No	No	Stage I	NPI1	Yes	Positive	Positive	Negative	8	Low	Yes	Left	Outer Upper Quadrant	Conventional Fractionated	G1	T1	N0	M0	0.6	0	p/cT1N0M0	1.12	train
211	72	27	ECOG 2	Triple-negative	No	No	No	Stage I	NPI1	Yes	Negative	Negative	Negative	14	Low	No	Left	Outer Upper Quadrant	Hypofractionated	G1	T1	N0	M0	0.7	0	p/cT1N0M0	1.14	train
212	70	20	ECOG 1	Luminal A	Yes	No	No	Stage II	NPI2	No	Positive	Positive	Negative	6	Low	Yes	Left	Outer Lower Quadrant	Hypofractionated	G3	T1	N1	M0	0.9	3	p/cT1N1M0	4.18	train
213	49	26	ECOG 2	Luminal A	Yes	No	No	Stage I	NPI1	No	Positive	Positive	Negative	11	Low	Yes	Left	Inner Upper Quadrant	Hypofractionated	G2	T1	N0	M0	0.5	0	p/cT1N0M0	2.1	train
214	41	24	ECOG 0	Luminal A	Yes	No	No	Stage II	NPI1	No	Positive	Positive	Negative	14	Low	Yes	Right	Outer Upper Quadrant	Hypofractionated	G2	T1	N1	M0	1	2	p/cT1N1M0	3.2	train
217	67	26	ECOG 0	Luminal A	Yes	No	Yes	Stage II	NPI1	Yes	Positive	Positive	Negative	11	Low	Yes	Left	Outer Upper Quadrant	Hypofractionated	G2	T3	N0	M0	5.3	0	p/cT3N0M0	3.06	train
218	52	26	ECOG 2	Luminal B	Yes	Yes	No	Stage II	NPI1	Yes	Positive	Low	Negative	44	High	Yes	Left	Outer Lower Quadrant	Conventional Fractionated	G2	T1	N1	M0	0.7	1	p/cT1N1M0	3.14	train
219	49	23	ECOG 1	Luminal A	Yes	No	No	Stage II	NPI1	No	Positive	Positive	Negative	1	Low	Yes	Right	Outer Lower Quadrant	Conventional Fractionated	G1	T1	N1	M0	0.9	2	p/cT1N1M0	2.18	train
220	53	24	ECOG 1	Luminal A	Yes	No	No	Stage III	NPI2	Yes	Positive	Positive	Negative	13	Low	Yes	Left	Outer Upper Quadrant	Hypofractionated	G3	T1	N2	M0	2	7	p/cT1N2M0	5.4	train
221	43	24	ECOG 0	Luminal B	Yes	Yes	Yes	Stage III	NPI3	Yes	Positive	Low	Negative	49	High	Yes	Left	Inner Upper Quadrant	Conventional Fractionated	G2	T4	N3	M0	4.9	15	p/cT4N3M0	5.98	train
222	47	25	ECOG 2	Luminal B	No	Yes	No	Stage III	NPI2	No	Positive	Low	Negative	29	High	Yes	Left	Outer Upper Quadrant	Hypofractionated	G2	T1	N3	M0	1.9	15	p/cT1N3M0	5.38	train
224	52	28	ECOG 1	Luminal A	Yes	Yes	Yes	Stage II	NPI2	No	Positive	Positive	Negative	8	Low	Yes	Left	Inner Upper Quadrant	Conventional Fractionated	G3	T2	N1	M0	3.4	1	p/cT2N1M0	4.68	train
225	52	26	ECOG 1	Luminal B	Yes	Yes	No	Stage III	NPI2	Yes	Positive	Low	Negative	24	High	Yes	Left	Outer Upper Quadrant	Hypofractionated	G2	T4	N1	M0	6.9	2	p/cT4N1M0	4.38	train
226	51	25	ECOG 1	HER2+/ER-	Yes	No	Yes	Stage III	NPI3	Yes	Negative	Negative	Positive	3	Low	No	Right	Outer Lower Quadrant	Conventional Fractionated	G3	T2	N2	M0	3.4	6	p/cT2N2M0	5.68	train
227	65	22	ECOG 1	Luminal A	Yes	Yes	Yes	Stage III	NPI2	Yes	Positive	Positive	Negative	14	Low	Yes	Left	Outer Upper Quadrant	Conventional Fractionated	G2	T3	N1	M0	5.2	2	p/cT3N1M0	4.04	train
228	59	21	ECOG 1	HER2+/ER-	No	No	No	Stage I	NPI1	No	Negative	Negative	Positive	27	High	No	Right	Outer Upper Quadrant	Hypofractionated	G1	T1	N0	M0	0.6	0	p/cT1N0M0	1.12	train
230	45	26	ECOG 2	Luminal A	No	Yes	No	Stage II	NPI2	No	Positive	Positive	Negative	5	Low	Yes	Right	Inner Lower Quadrant	Conventional Fractionated	G2	T2	N1	M0	2.3	2	p/cT2N1M0	3.46	train
231	62	24	ECOG 2	Triple-negative	Yes	No	No	Stage III	NPI2	Yes	Negative	Negative	Negative	26	High	No	Right	Outer Upper Quadrant	Hypofractionated	G2	T1	N2	M0	1.2	5	p/cT1N2M0	4.24	train
233	67	26	ECOG 2	Luminal A	Yes	Yes	No	Stage I	NPI1	No	Positive	Positive	Negative	1	Low	Yes	Left	Outer Lower Quadrant	Hypofractionated	G1	T1	N0	M0	1.8	0	p/cT1N0M0	1.36	train
234	42	26	ECOG 0	Luminal A	Yes	No	No	Stage II	NPI1	No	Positive	Positive	Negative	6	Low	Yes	Right	Outer Lower Quadrant	Conventional Fractionated	G1	T2	N0	M0	3.3	0	p/cT2N0M0	1.66	train
236	61	27	ECOG 1	Luminal B	Yes	No	No	Stage III	NPI1	No	Positive	Low	Negative	49	High	Yes	Left	Inner Lower Quadrant	Conventional Fractionated	G1	T3	N1	M0	5.3	1	p/cT3N1M0	3.06	train
237	52	28	ECOG 2	Luminal A	Yes	No	No	Stage II	NPI2	No	Positive	Positive	Negative	10	Low	Yes	Right	Inner Upper Quadrant	Conventional Fractionated	G3	T3	N0	M0	5.1	0	p/cT3N0M0	4.02	train
1	55	22	ECOG 0	Luminal B	Yes	Yes	Yes	Stage III	NPI3	Yes	Positive	Low	Negative	53	High	Yes	Left	Outer Lower Quadrant	Hypofractionated	G3	T4	N2	M0	6.9	7	p/cT4N2M0	6.38	validation
6	42	24	ECOG 2	Luminal A	Yes	No	No	Stage III	NPI2	No	Positive	Positive	Negative	5	Low	Yes	Right	Outer Upper Quadrant	Hypofractionated	G2	T3	N1	M0	6	3	p/cT3N1M0	4.2	validation
12	48	25	ECOG 2	Luminal A	Yes	Yes	No	Stage III	NPI1	No	Positive	Positive	Negative	5	Low	Yes	Left	Outer Lower Quadrant	Hypofractionated	G1	T1	N2	M0	0.9	5	p/cT1N2M0	3.18	validation
13	49	28	ECOG 0	Triple-negative	Yes	No	No	Stage III	NPI2	No	Negative	Negative	Negative	50	High	No	Left	Outer Upper Quadrant	Hypofractionated	G1	T2	N2	M0	3.1	9	p/cT2N2M0	3.62	validation
15	65	21	ECOG 2	Luminal A	Yes	No	No	Stage I	NPI1	Yes	Positive	Positive	Negative	12	Low	Yes	Right	Inner Upper Quadrant	Hypofractionated	G1	T1	N0	M0	0.9	0	p/cT1N0M0	1.18	validation
16	58	28	ECOG 0	Luminal B	Yes	No	No	Stage II	NPI2	No	Positive	Low	Negative	29	High	Yes	Left	Inner Upper Quadrant	Conventional Fractionated	G2	T2	N1	M0	3.1	1	p/cT2N1M0	3.62	validation
19	55	27	ECOG 0	Luminal A	Yes	Yes	Yes	Stage III	NPI3	Yes	Positive	Positive	Negative	3	Low	Yes	Left	Outer Lower Quadrant	Hypofractionated	G3	T3	N2	M0	5.1	6	p/cT3N2M0	6.02	validation
20	60	26	ECOG 0	Luminal B	Yes	Yes	Yes	Stage III	NPI3	Yes	Positive	Low	Negative	26	High	Yes	Left	Inner Upper Quadrant	Hypofractionated	G2	T2	N3	M0	2.1	14	p/cT2N3M0	5.42	validation
21	55	23	ECOG 1	Triple-negative	Yes	No	Yes	Stage III	NPI3	Yes	Negative	Negative	Negative	45	High	No	Right	Outer Lower Quadrant	Hypofractionated	G3	T2	N3	M0	2.7	12	p/cT2N3M0	6.54	validation
22	45	20	ECOG 0	HER2+/ER-	Yes	Yes	No	Stage III	NPI2	Yes	Negative	Negative	Positive	52	High	No	Left	Outer Upper Quadrant	Conventional Fractionated	G2	T1	N2	M0	0.9	6	p/cT1N2M0	4.18	validation
25	58	22	ECOG 1	Luminal A	Yes	No	Yes	Stage III	NPI2	No	Positive	Positive	Negative	1	Low	Yes	Right	Outer Lower Quadrant	Conventional Fractionated	G2	T3	N2	M0	5.7	6	p/cT3N2M0	5.14	validation
31	47	27	ECOG 2	Triple-negative	No	No	No	Stage II	NPI1	Yes	Negative	Negative	Negative	36	High	No	Right	Outer Upper Quadrant	Hypofractionated	G2	T2	N0	M0	3.7	0	p/cT2N0M0	2.74	validation
34	60	21	ECOG 2	HER2+/ER-	Yes	No	Yes	Stage I	NPI1	Yes	Negative	Negative	Positive	14	Low	No	Right	Outer Lower Quadrant	Hypofractionated	G2	T1	N0	M0	1.6	0	p/cT1N0M0	2.32	validation
37	65	26	ECOG 2	HER2+/ER-	Yes	No	No	Stage III	NPI2	Yes	Negative	Negative	Positive	19	Middle	No	Left	Outer Upper Quadrant	Hypofractionated	G3	T4	N0	M0	6.3	0	p/cT4N0M0	4.26	validation
38	61	24	ECOG 1	HER2+/ER-	No	No	No	Stage III	NPI3	Yes	Negative	Negative	Positive	17	Middle	No	Left	Outer Lower Quadrant	Hypofractionated	G3	T2	N2	M0	2.3	9	p/cT2N2M0	5.46	validation
40	61	25	ECOG 2	Triple-negative	No	No	No	Stage III	NPI3	Yes	Negative	Negative	Negative	9	Low	No	Right	Outer Upper Quadrant	Conventional Fractionated	G3	T4	N2	M0	6.3	4	p/cT4N2M0	6.26	validation
43	49	25	ECOG 0	HER2+/ER-	Yes	No	Yes	Stage I	NPI1	No	Negative	Negative	Positive	14	Low	No	Right	Inner Upper Quadrant	Hypofractionated	G2	T1	N0	M0	0.5	0	p/cT1N0M0	2.1	validation
45	42	24	ECOG 2	Luminal B	Yes	No	No	Stage III	NPI2	No	Positive	Low	Negative	46	High	Yes	Right	Outer Lower Quadrant	Hypofractionated	G2	T1	N2	M0	1.8	4	p/cT1N2M0	4.36	validation
46	64	26	ECOG 0	Triple-negative	Yes	Yes	No	Stage I	NPI1	No	Negative	Negative	Negative	4	Low	No	Left	Inner Upper Quadrant	Hypofractionated	G3	T1	N0	M0	1.1	0	p/cT1N0M0	3.22	validation
57	52	27	ECOG 1	Triple-negative	Yes	No	No	Stage I	NPI1	No	Negative	Negative	Negative	55	High	No	Left	Outer Lower Quadrant	Hypofractionated	G1	T1	N0	M0	0.5	0	p/cT1N0M0	1.1	validation
69	63	24	ECOG 0	Luminal B	Yes	No	No	Stage I	NPI1	No	Positive	Low	Negative	60	High	Yes	Right	Outer Lower Quadrant	Conventional Fractionated	G1	T1	N0	M0	1.9	0	p/cT1N0M0	1.38	validation
71	48	22	ECOG 0	HER2+/ER-	Yes	No	No	Stage I	NPI1	No	Negative	Negative	Positive	13	Low	No	Right	Outer Upper Quadrant	Conventional Fractionated	G2	T1	N0	M0	0.8	0	p/cT1N0M0	2.16	validation
72	72	24	ECOG 2	Luminal A	Yes	No	No	Stage III	NPI2	No	Positive	Positive	Negative	4	Low	Yes	Right	Outer Upper Quadrant	Conventional Fractionated	G3	T3	N1	M0	5.9	2	p/cT3N1M0	5.18	validation
75	58	20	ECOG 2	Luminal A	No	No	No	Stage II	NPI2	Yes	Positive	Positive	Negative	5	Low	Yes	Left	Outer Lower Quadrant	Hypofractionated	G3	T1	N1	M0	1.1	3	p/cT1N1M0	4.22	validation
78	44	23	ECOG 1	Luminal A	Yes	Yes	Yes	Stage III	NPI2	Yes	Positive	Positive	Negative	3	Low	Yes	Right	Inner Upper Quadrant	Conventional Fractionated	G2	T2	N2	M0	3.2	4	p/cT2N2M0	4.64	validation
82	54	24	ECOG 1	HER2+/ER-	Yes	No	No	Stage I	NPI1	No	Negative	Negative	Positive	11	Low	No	Right	Inner Lower Quadrant	Conventional Fractionated	G1	T1	N0	M0	0.7	0	p/cT1N0M0	1.14	validation
84	48	27	ECOG 0	Luminal A	Yes	Yes	No	Stage III	NPI2	No	Positive	Positive	Negative	7	Low	Yes	Right	Outer Upper Quadrant	Conventional Fractionated	G2	T3	N2	M0	5.6	7	p/cT3N2M0	5.12	validation
85	43	26	ECOG 1	Luminal B	No	Yes	Yes	Stage III	NPI1	No	Positive	Low	Negative	27	High	Yes	Left	Outer Upper Quadrant	Conventional Fractionated	G1	T3	N1	M0	5.2	3	p/cT3N1M0	3.04	validation
90	62	21	ECOG 2	Luminal A	No	Yes	No	Stage III	NPI2	Yes	Positive	Positive	Negative	8	Low	Yes	Left	Outer Lower Quadrant	Hypofractionated	G2	T1	N3	M0	0.9	14	p/cT1N3M0	5.18	validation
94	62	27	ECOG 2	HER2+/ER-	Yes	No	No	Stage III	NPI3	Yes	Negative	Negative	Positive	39	High	No	Left	Inner Lower Quadrant	Hypofractionated	G3	T2	N3	M0	3.2	11	p/cT2N3M0	6.64	validation
98	51	24	ECOG 1	HER2+/ER-	Yes	Yes	No	Stage III	NPI2	No	Negative	Negative	Positive	5	Low	No	Left	Inner Upper Quadrant	Hypofractionated	G2	T3	N1	M0	5.1	3	p/cT3N1M0	4.02	validation
102	46	20	ECOG 2	HER2+/ER-	Yes	Yes	Yes	Stage II	NPI1	No	Negative	Negative	Positive	59	High	No	Right	Inner Upper Quadrant	Hypofractionated	G2	T2	N0	M0	3	0	p/cT2N0M0	2.6	validation
103	46	23	ECOG 2	HER2+/ER-	Yes	Yes	No	Stage III	NPI1	No	Negative	Negative	Positive	53	High	No	Right	Inner Upper Quadrant	Hypofractionated	G1	T4	N0	M0	6.9	0	p/cT4N0M0	2.38	validation
106	56	25	ECOG 0	Luminal A	No	No	No	Stage II	NPI1	No	Positive	Positive	Negative	12	Low	Yes	Right	Outer Upper Quadrant	Hypofractionated	G1	T2	N0	M0	4.5	0	p/cT2N0M0	1.9	validation
109	57	21	ECOG 2	Luminal A	Yes	No	Yes	Stage III	NPI2	Yes	Positive	Positive	Negative	4	Low	Yes	Right	Outer Upper Quadrant	Conventional Fractionated	G2	T2	N2	M0	3.5	5	p/cT2N2M0	4.7	validation
116	46	23	ECOG 1	Luminal A	Yes	No	No	Stage III	NPI2	No	Positive	Positive	Negative	9	Low	Yes	Right	Outer Upper Quadrant	Hypofractionated	G1	T3	N2	M0	5.6	8	p/cT3N2M0	4.12	validation
124	52	23	ECOG 0	HER2+/ER-	Yes	Yes	Yes	Stage II	NPI1	No	Negative	Negative	Positive	14	Low	No	Left	Outer Upper Quadrant	Conventional Fractionated	G2	T2	N0	M0	3.2	0	p/cT2N0M0	2.64	validation
132	52	25	ECOG 0	Luminal A	Yes	No	Yes	Stage III	NPI3	No	Positive	Positive	Negative	9	Low	Yes	Right	Outer Lower Quadrant	Conventional Fractionated	G3	T2	N2	M0	3.4	6	p/cT2N2M0	5.68	validation
134	62	23	ECOG 2	Luminal A	Yes	No	No	Stage III	NPI2	No	Positive	Positive	Negative	9	Low	Yes	Left	Outer Lower Quadrant	Conventional Fractionated	G2	T2	N2	M0	3.1	6	p/cT2N2M0	4.62	validation
138	69	26	ECOG 1	Luminal A	Yes	Yes	No	Stage III	NPI2	Yes	Positive	Positive	Negative	12	Low	Yes	Right	Outer Upper Quadrant	Hypofractionated	G2	T4	N1	M0	4.9	1	p/cT4N1M0	3.98	validation
139	57	26	ECOG 1	Luminal B	Yes	No	No	Stage II	NPI1	No	Positive	Low	Negative	44	High	Yes	Right	Outer Upper Quadrant	Hypofractionated	G2	T2	N0	M0	2.3	0	p/cT2N0M0	2.46	validation
140	69	27	ECOG 1	Luminal B	Yes	Yes	No	Stage III	NPI2	Yes	Positive	Low	Negative	33	High	Yes	Left	Outer Upper Quadrant	Conventional Fractionated	G3	T4	N1	M0	5.7	2	p/cT4N1M0	5.14	validation
149	49	28	ECOG 1	Luminal B	Yes	No	No	Stage I	NPI1	No	Positive	Low	Negative	20	Middle	Yes	Left	Outer Upper Quadrant	Hypofractionated	G1	T1	N0	M0	2	0	p/cT1N0M0	1.4	validation
151	66	24	ECOG 1	Luminal A	Yes	No	No	Stage II	NPI1	Yes	Positive	Positive	Negative	2	Low	Yes	Right	Outer Lower Quadrant	Hypofractionated	G2	T2	N0	M0	2.8	0	p/cT2N0M0	2.56	validation
154	61	28	ECOG 2	HER2+/ER-	Yes	No	No	Stage II	NPI1	Yes	Negative	Negative	Positive	7	Low	No	Right	Outer Upper Quadrant	Conventional Fractionated	G1	T1	N1	M0	1.7	3	p/cT1N1M0	2.34	validation
156	47	26	ECOG 2	Luminal A	No	No	No	Stage III	NPI2	No	Positive	Positive	Negative	12	Low	Yes	Left	Outer Lower Quadrant	Hypofractionated	G2	T2	N2	M0	2.9	6	p/cT2N2M0	4.58	validation
160	69	25	ECOG 1	HER2+/ER-	Yes	No	No	Stage II	NPI2	Yes	Negative	Negative	Positive	17	Middle	No	Left	Outer Upper Quadrant	Hypofractionated	G2	T2	N1	M0	4.8	1	p/cT2N1M0	3.96	validation
163	55	25	ECOG 1	Luminal B	Yes	No	Yes	Stage II	NPI2	Yes	Positive	Low	Negative	38	High	Yes	Left	Inner Lower Quadrant	Hypofractionated	G2	T2	N1	M0	4.5	1	p/cT2N1M0	3.9	validation
172	61	21	ECOG 2	Luminal A	Yes	No	No	Stage I	NPI1	No	Positive	Positive	Negative	8	Low	Yes	Left	Inner Lower Quadrant	Conventional Fractionated	G2	T1	N0	M0	2	0	p/cT1N0M0	2.4	validation
174	68	25	ECOG 1	Triple-negative	Yes	Yes	Yes	Stage II	NPI1	Yes	Negative	Negative	Negative	4	Low	No	Right	Inner Lower Quadrant	Hypofractionated	G1	T2	N1	M0	3	2	p/cT2N1M0	2.6	validation
175	53	22	ECOG 1	Luminal B	No	No	Yes	Stage III	NPI1	No	Positive	Low	Negative	24	High	Yes	Left	Inner Lower Quadrant	Conventional Fractionated	G1	T1	N2	M0	0.6	5	p/cT1N2M0	3.12	validation
177	62	27	ECOG 1	Luminal A	Yes	Yes	No	Stage II	NPI1	Yes	Positive	Positive	Negative	11	Low	Yes	Left	Outer Lower Quadrant	Hypofractionated	G1	T2	N1	M0	2.2	3	p/cT2N1M0	2.44	validation
181	55	23	ECOG 2	Luminal B	Yes	No	No	Stage II	NPI2	Yes	Positive	Low	Negative	23	High	Yes	Right	Outer Lower Quadrant	Hypofractionated	G2	T2	N1	M0	4.3	3	p/cT2N1M0	3.86	validation
184	63	22	ECOG 1	Luminal A	Yes	Yes	No	Stage III	NPI2	No	Positive	Positive	Negative	11	Low	Yes	Right	Outer Upper Quadrant	Conventional Fractionated	G2	T1	N2	M0	1.2	9	p/cT1N2M0	4.24	validation
186	45	22	ECOG 0	Triple-negative	Yes	No	Yes	Stage III	NPI3	Yes	Negative	Negative	Negative	23	High	No	Left	Outer Lower Quadrant	Hypofractionated	G3	T3	N2	M0	5.2	9	p/cT3N2M0	6.04	validation
190	71	20	ECOG 2	Luminal B	Yes	Yes	No	Stage III	NPI1	Yes	Positive	Low	Negative	35	High	Yes	Right	Inner Upper Quadrant	Hypofractionated	G2	T4	N0	M0	6.3	0	p/cT4N0M0	3.26	validation
192	70	25	ECOG 1	Luminal A	Yes	No	No	Stage I	NPI1	Yes	Positive	Positive	Negative	14	Low	Yes	Left	Outer Upper Quadrant	Hypofractionated	G2	T1	N0	M0	1.7	0	p/cT1N0M0	2.34	validation
193	59	24	ECOG 0	HER2+/ER-	Yes	No	No	Stage III	NPI2	Yes	Negative	Negative	Positive	29	High	No	Right	Outer Upper Quadrant	Hypofractionated	G2	T3	N1	M0	5.8	2	p/cT3N1M0	4.16	validation
198	54	25	ECOG 1	HER2+/ER-	Yes	No	No	Stage II	NPI2	Yes	Negative	Negative	Positive	10	Low	No	Left	Outer Upper Quadrant	Hypofractionated	G2	T2	N1	M0	3.2	3	p/cT2N1M0	3.64	validation
200	61	24	ECOG 1	Luminal B	Yes	Yes	Yes	Stage III	NPI2	Yes	Positive	Low	Negative	44	High	Yes	Right	Inner Upper Quadrant	Hypofractionated	G3	T4	N1	M0	4.8	3	p/cT4N1M0	4.96	validation
204	54	25	ECOG 2	Luminal A	Yes	Yes	No	Stage I	NPI1	No	Positive	Positive	Negative	7	Low	Yes	Right	Inner Lower Quadrant	Conventional Fractionated	G2	T1	N0	M0	0.9	0	p/cT1N0M0	2.18	validation
205	46	24	ECOG 1	Triple-negative	Yes	No	Yes	Stage III	NPI2	Yes	Negative	Negative	Negative	10	Low	No	Left	Inner Lower Quadrant	Conventional Fractionated	G3	T3	N1	M0	5.2	2	p/cT3N1M0	5.04	validation
207	54	23	ECOG 0	Luminal A	No	No	No	Stage I	NPI1	No	Positive	Positive	Negative	3	Low	Yes	Right	Outer Lower Quadrant	Hypofractionated	G1	T1	N0	M0	1	0	p/cT1N0M0	1.2	validation
209	55	24	ECOG 1	Luminal A	No	No	No	Stage II	NPI1	No	Positive	Positive	Negative	9	Low	Yes	Right	Outer Upper Quadrant	Hypofractionated	G2	T1	N1	M0	1.7	1	p/cT1N1M0	3.34	validation
215	47	25	ECOG 2	Triple-negative	Yes	No	No	Stage I	NPI1	Yes	Negative	Negative	Negative	58	High	No	Left	Outer Lower Quadrant	Hypofractionated	G2	T1	N0	M0	2	0	p/cT1N0M0	2.4	validation
216	43	22	ECOG 1	Luminal A	Yes	No	No	Stage I	NPI1	No	Positive	Positive	Negative	14	Low	Yes	Left	Inner Upper Quadrant	Hypofractionated	G1	T1	N0	M0	1.7	0	p/cT1N0M0	1.34	validation
223	64	24	ECOG 0	Luminal A	Yes	No	No	Stage I	NPI1	No	Positive	Positive	Negative	4	Low	Yes	Left	Outer Lower Quadrant	Conventional Fractionated	G2	T1	N0	M0	2	0	p/cT1N0M0	2.4	validation
229	50	24	ECOG 1	Luminal A	Yes	Yes	Yes	Stage II	NPI1	No	Positive	Positive	Negative	6	Low	Yes	Left	Outer Upper Quadrant	Conventional Fractionated	G2	T1	N1	M0	1.3	3	p/cT1N1M0	3.26	validation
232	62	23	ECOG 0	Luminal A	Yes	No	No	Stage II	NPI2	Yes	Positive	Positive	Negative	1	Low	Yes	Left	Outer Lower Quadrant	Hypofractionated	G2	T2	N1	M0	4.3	2	p/cT2N1M0	3.86	validation
235	57	26	ECOG 0	Luminal B	Yes	No	No	Stage II	NPI1	No	Positive	Low	Negative	57	High	Yes	Left	Outer Upper Quadrant	Conventional Fractionated	G2	T2	N0	M0	2.9	0	p/cT2N0M0	2.58	validation
238	59	20	ECOG 1	Luminal B	Yes	No	No	Stage III	NPI3	Yes	Positive	Low	Negative	55	High	Yes	Left	Inner Upper Quadrant	Hypofractionated	G2	T2	N3	M0	4	16	p/cT2N3M0	5.8	validation
