# Supplementary material for: A nomogram with Nottingham prognostic index for predicting locoregional recurrence in breast cancer patients
Source: Front Oncol. 2024 Sep 16;14:1398922. doi: 10.3389/fonc.2024.1398922 (PMC11439878; doi:10.3389/fonc.2024.1398922)
Supplement: Supplementary file 2 [file Table2.xlsx]

## Sheet: Sheet 1
Supplementary Table S2. Comparison of AIC values of three multivariate prediction models
Model	DF of Residual	Residual deviance	DF of Deviance	Deviance	P	DF of AIC	AIC
6-variable model	158	160.90				9	178.90
TNM-stage-based model	161	162.82	-3	-1.92	0.589	6	174.82
NPI-based model	161	170.96	0	-8.14		6	182.96
Notes: DF: degree of freedom; AIC: Akaike information criterion.
